# Supplementary material for: A highly effective and self-transmissible CRISPR antimicrobial for elimination of target plasmids without antibiotic selection
Source: PeerJ. 2021 Sep 6;9:e11996. doi: 10.7717/peerj.11996 (PMC8428258; doi:10.7717/peerj.11996)
Supplement: Supplemental Information 6 [file peerj-09-11996-s006.ipynb]

# %% [code]
# conjugation
import tellurium as te
import numpy as np
import matplotlib.pyplot as plt

te.setDefaultPlottingEngine('matplotlib')

## A = empthy cell
## B = cell with pTarget, C = cell with pCRISPR, D = cell with pHelp, E = cell with pSubstitute
## F = cell with PTarget+pCRISPR, G = cell with pTarget+pHelp, H = cell with pTarget+pSubstitute
## I = cell with pCRISPR+pHelp, J = cell with pCRISPR+pSubstitute, K = cell with pHelp+pSubstitute
## L = cell with pCRISPR+pHelp+pSubstitute, M = cell with pTarget+pHelp+pSubstitute, N = cell with pTarget+pCRISPR+pSubstitute
## O = cell with pTarget+pCRISPR+pHelp
## P = cell with pTarget+pCRISPR+pHelp+pSubstitute


modelA = """
model test
    compartment C1;
    C1 = 1.0;
    species A, B, C, D, E, F, G, H, I, J, K, L, M, N, O, P ;

    A = 0.0;
    B = 100.0;
    C = 0.0;
    D = 0.0;
    
    E = 0.0;
    F = 0.0;
    G = 0.0;
    H = 0.0;
    
    I = 0.0;
    J = 0.0;
    K = 0.0;
    L = 1.0;
    
    M = 0.0;
    N = 0.0;
    O = 0.0;
    P = 0.0
    

    A in C1; B in C1; C in C1; D in C1; E in C1; F in C1; G in C1; H in C1;
    I in C1; J in C1; K in C1; L in C1; M in C1; N in C1; O in C1; P in C1 
    
    # set variable value
    kHELP = 0.0002*0;  kTarget = 0.00035;  kCRISPR = 0.004;  kSubs = 0.00035;
    kLHELP = 0; kLTarget = 0.0; kLCRISPR = 0; kLSubs = 0;
    kLTargetCut = 0.03;
    
    kBlockCut = 1.0; ## 0 = completely blocked, 1 = no block
    kInc = 0.0; ## 0 = not allowing inc plasmid to enter; 1 = allow 100%
    
    gA = 0; gB = 0; gC = 0; gD = 0; gE = 0; gF = 0; gG = 0; gH = 0;
    gI = 0; gJ = 0; gK = 0; gL = 0; gM = 0; gN = 0; gO = 0; gP = 0;
    
    ## pHelp transfer
    
    J1: D + A -> D + D; D*A*kHELP
    J2: D + B -> D + G; D*B*kHELP
    J3: D + C -> D + I; D*C*kHELP
    J4: D + E -> D + K; D*E*kHELP
    J5: D + F -> D + O; D*F*kHELP
    J6: D + H -> D + M; D*H*kHELP
    J7: D + J -> D + L; D*J*kHELP
    J8: D + N -> D + P; D*N*kHELP
    
    J9:  G + A -> G + D; G*A*kHELP
    J10: G + B -> G + G; G*B*kHELP
    J11: G + C -> G + I; G*C*kHELP
    J12: G + E -> G + K; G*E*kHELP
    J13: G + F -> G + O; G*F*kHELP
    J14: G + H -> G + M; G*H*kHELP
    J15: G + J -> G + L; G*J*kHELP
    J16: G + N -> G + P; G*N*kHELP
    
    J17: I + A -> I + D; I*A*kHELP
    J18: I + B -> I + G; I*B*kHELP
    J19: I + C -> I + I; I*C*kHELP
    J20: I + E -> I + K; I*E*kHELP
    J21: I + F -> I + O; I*F*kHELP
    J22: I + H -> I + M; I*H*kHELP
    J23: I + J -> I + L; I*J*kHELP
    J24: I + N -> I + P; I*N*kHELP  
    
    J25: K + A -> K + D; K*A*kHELP
    J26: K + B -> K + G; K*B*kHELP
    J27: K + C -> K + I; K*C*kHELP
    J28: K + E -> K + K; K*E*kHELP
    J29: K + F -> K + O; K*F*kHELP
    J30: K + H -> K + M; K*H*kHELP
    J31: K + J -> K + L; K*J*kHELP
    J32: K + N -> K + P; K*N*kHELP  
    
    J33: L + A -> L + D; L*A*kHELP
    J34: L + B -> L + G; L*B*kHELP
    J35: L + C -> L + I; L*C*kHELP
    J36: L + E -> L + K; L*E*kHELP
    J37: L + F -> L + O; L*F*kHELP
    J38: L + H -> L + M; L*H*kHELP
    J39: L + J -> L + L; L*J*kHELP
    J40: L + N -> L + P; L*N*kHELP  
    
    J41: M + A -> M + D; M*A*kHELP
    J42: M + B -> M + G; M*B*kHELP
    J43: M + C -> M + I; M*C*kHELP
    J44: M + E -> M + K; M*E*kHELP
    J45: M + F -> M + O; M*F*kHELP
    J46: M + H -> M + M; M*H*kHELP
    J47: M + J -> M + L; M*J*kHELP
    J48: M + N -> M + P; M*N*kHELP  

    J49: O + A -> O + D; O*A*kHELP
    J50: O + B -> O + G; O*B*kHELP
    J51: O + C -> O + I; O*C*kHELP
    J52: O + E -> O + K; O*E*kHELP
    J53: O + F -> O + O; O*F*kHELP
    J54: O + H -> O + M; O*H*kHELP
    J55: O + J -> O + L; O*J*kHELP
    J56: O + N -> O + P; O*N*kHELP  

    J57: P + A -> P + D; P*A*kHELP
    J58: P + B -> P + G; P*B*kHELP
    J59: P + C -> P + I; P*C*kHELP
    J60: P + E -> P + K; P*E*kHELP
    J61: P + F -> P + O; P*F*kHELP
    J62: P + H -> P + M; P*H*kHELP
    J63: P + J -> P + L; P*J*kHELP
    J64: P + N -> P + P; P*N*kHELP  
    
    ### pTarget transfer
    
    J65: G + A -> G + B; G*A*kTarget
    J66: G + C -> G + F; G*C*kTarget*kBlockCut
    J67: G + D -> G + G; G*D*kTarget
    J68: G + E -> G + H; G*E*kTarget*kInc
    J69: G + I -> G + O; G*I*kTarget*kBlockCut
    J70: G + J -> G + N; G*J*kTarget*kInc
    J71: G + K -> G + M; G*K*kTarget*kInc
    J72: G + L -> G + P; G*L*kTarget*kBlockCut*kInc
    
    J73: M + A -> M + B; M*A*kTarget
    J74: M + C -> M + F; M*C*kTarget*kBlockCut
    J75: M + D -> M + G; M*D*kTarget
    J76: M + E -> M + H; M*E*kTarget*kInc
    J77: M + I -> M + O; M*I*kTarget*kBlockCut
    J78: M + J -> M + N; M*J*kTarget*kInc
    J79: M + K -> M + M; M*K*kTarget*kInc
    J80: M + L -> M + P; M*L*kTarget*kBlockCut*kInc
    
    J81: O + A -> O + B; O*A*kTarget
    J82: O + C -> O + F; O*C*kTarget*kBlockCut
    J83: O + D -> O + G; O*D*kTarget
    J84: O + E -> O + H; O*E*kTarget*kInc
    J85: O + I -> O + O; O*I*kTarget*kBlockCut
    J86: O + J -> O + N; O*J*kTarget*kInc
    J87: O + K -> O + M; O*K*kTarget*kInc
    J88: O + L -> O + P; O*L*kTarget*kBlockCut*kInc  
    
    J89: P + A -> P + B; P*A*kTarget
    J90: P + C -> P + F; P*C*kTarget*kBlockCut
    J91: P + D -> P + G; P*D*kTarget
    J92: P + E -> P + H; P*E*kTarget*kInc
    J93: P + I -> P + O; P*I*kTarget*kBlockCut
    J94: P + J -> P + N; P*J*kTarget*kInc
    J95: P + K -> P + M; P*K*kTarget*kInc
    J96: P + L -> P + P; P*L*kTarget*kBlockCut*kInc   
    
    ### pCRISPR transfer
    
    J97:  I + A -> I + C; I*A*kCRISPR
    J98:  I + B -> I + F; I*B*kCRISPR
    J99:  I + D -> I + I; I*D*kCRISPR
    J100: I + E -> I + J; I*E*kCRISPR
    J101: I + G -> I + O; I*G*kCRISPR
    J102: I + H -> I + N; I*H*kCRISPR
    J103: I + K -> I + L; I*K*kCRISPR
    J104: I + M -> I + P; I*M*kCRISPR  

    J105: L + A -> L + C; L*A*kCRISPR
    J106: L + B -> L + F; L*B*kCRISPR
    J107: L + D -> L + I; L*D*kCRISPR
    J108: L + E -> L + J; L*E*kCRISPR
    J109: L + G -> L + O; L*G*kCRISPR
    J110: L + H -> L + N; L*H*kCRISPR
    J111: L + K -> L + L; L*K*kCRISPR
    J112: L + M -> L + P; L*M*kCRISPR  
    
    J113: O + A -> O + C; O*A*kCRISPR
    J114: O + B -> O + F; O*B*kCRISPR
    J115: O + D -> O + I; O*D*kCRISPR
    J116: O + E -> O + J; O*E*kCRISPR
    J117: O + G -> O + O; O*G*kCRISPR
    J118: O + H -> O + N; O*H*kCRISPR
    J119: O + K -> O + L; O*K*kCRISPR
    J120: O + M -> O + P; O*M*kCRISPR     

    J121: P + A -> P + C; P*A*kCRISPR
    J122: P + B -> P + F; P*B*kCRISPR
    J123: P + D -> P + I; P*D*kCRISPR
    J124: P + E -> P + J; P*E*kCRISPR
    J125: P + G -> P + O; P*G*kCRISPR
    J126: P + H -> P + N; P*H*kCRISPR
    J127: P + K -> P + L; P*K*kCRISPR
    J128: P + M -> P + P; P*M*kCRISPR 
    
    ### pSubstiute transfer   
 
    J129: K + A -> K + E; K*A*kSubs
    J130: K + B -> K + H; K*B*kSubs*kInc 
    J131: K + C -> K + J; K*C*kSubs
    J132: K + D -> K + K; K*D*kSubs
    J133: K + F -> K + N; K*F*kSubs*kInc 
    J134: K + G -> K + M; K*G*kSubs*kInc 
    J135: K + I -> K + L; K*I*kSubs
    J136: K + O -> K + P; K*O*kSubs*kInc    
    
    J137: L + A -> L + E; L*A*kSubs
    J138: L + B -> L + H; L*B*kSubs*kInc 
    J139: L + C -> L + J; L*C*kSubs
    J140: L + D -> L + K; L*D*kSubs
    J141: L + F -> L + N; L*F*kSubs*kInc 
    J142: L + G -> L + M; L*G*kSubs*kInc 
    J143: L + I -> L + L; L*I*kSubs
    J144: L + O -> L + P; L*O*kSubs*kInc    
    
    J145: M + A -> M + E; M*A*kSubs
    J146: M + B -> M + H; M*B*kSubs*kInc 
    J147: M + C -> M + J; M*C*kSubs
    J148: M + D -> M + K; M*D*kSubs
    J149: M + F -> M + N; M*F*kSubs*kInc 
    J150: M + G -> M + M; M*G*kSubs*kInc 
    J151: M + I -> M + L; M*I*kSubs
    J152: M + O -> M + P; M*O*kSubs*kInc 
    
    J153: P + A -> P + E; P*A*kSubs
    J154: P + B -> P + H; P*B*kSubs*kInc 
    J155: P + C -> P + J; P*C*kSubs
    J156: P + D -> P + K; P*D*kSubs
    J157: P + F -> P + N; P*F*kSubs*kInc 
    J158: P + G -> P + M; P*G*kSubs*kInc 
    J159: P + I -> P + L; P*I*kSubs
    J160: P + O -> P + P; P*O*kSubs*kInc 
    
    #### Plasmid Loss rxn
    
    J161: B -> A; B*kLTarget
    J162: C -> A; C*kLCRISPR
    J163: D -> A; D*kLHELP
    J164: E -> A; E*kLSubs
    
    J165: F -> B; F*kLCRISPR
    J166: F -> C; F*kLTargetCut ### pTarget elimination by pCRISPR
    J167: G -> B; G*kLHELP
    J168: G -> D; G*kLTarget
    J169: H -> B; H*kLSubs
    J170: H -> E; H*kLTarget  
    J171: I -> C; I*kLHELP
    J172: I -> D; I*kLCRISPR
    J173: J -> C; J*kLSubs
    J174: J -> E; J*kLCRISPR
    J175: K -> D; K*kLSubs
    J176: K -> E; K*kLHELP
    
    J177: L -> I; L*kLSubs
    J178: L -> J; L*kLHELP
    J179: L -> K; L*kLCRISPR
    J180: M -> G; M*kLSubs
    J181: M -> H; M*kLHELP
    J182: M -> K; M*kLTarget
    J183: N -> F; N*kLSubs
    J184: N -> H; N*kLCRISPR
    J185: N -> J; N*kLTarget
    J186: O -> F; O*kLHELP
    J187: O -> G; O*kLCRISPR
    J188: O -> I; O*kLTargetCut ### pTarget elimination by pCRISPR
    
    J189: P -> L; P*kLTargetCut ### pTarget elimination by pCRISPR
    J190: P -> M; P*kLCRISPR
    J191: P -> N; P*kLHELP
    J192: P -> O; P*kLSubs
    
    ## cell replication
    
    J193: A -> A + A; A*gA
    J194: B -> B + B; B*gB
    J195: C -> C + C; C*gC
    J196: D -> D + D; D*gD
    J197: E -> E + E; E*gE
    J198: F -> F + F; F*gF
    J199: G -> G + G; G*gG
    J200: H -> H + H; H*gH
    J201: I -> I + I; I*gI
    J202: J -> J + J; J*gJ
    J203: K -> K + K; K*gK
    J204: L -> L + L; L*gL
    J205: M -> M + M; M*gM
    J206: N -> N + N; N*gN
    J207: O -> O + O; O*gO
    J208: P -> P + P; P*gP
    
end
"""
# load models
rDefault = te.loada(modelA)


# simulate from 0 to 50 with 100 steps
result = rDefault.simulate(0, 50000, 50000)
# plot the simulation
#rDefault.plot()

# %% [code]
# extract data
tot = 100

time = result['time']
Aline = result['[A]']/tot
Bline = result['[B]']/tot
Cline = result['[C]']/tot
Dline = result['[D]']/tot
Eline = result['[E]']/tot
Fline = result['[F]']/tot
Gline = result['[G]']/tot
Hline = result['[H]']/tot
Iline = result['[I]']/tot
Jline = result['[J]']/tot
Kline = result['[K]']/tot
Lline = result['[L]']/tot
Mline = result['[M]']/tot
Nline = result['[N]']/tot
Oline = result['[O]']/tot
Pline = result['[P]']/tot

plt.subplots(figsize=(6,8 ))

Tmax = 2000
ymin = 0.000001
ymax = 2

plt.subplot(4,1,1)
pA = plt.plot(time, Aline, color = 'k', label = "(A) no plasmid")
pC = plt.plot(time, Cline, color = 'g', label = "(C) pCRISPR")
pD = plt.plot(time, Dline, color = 'b', label = "(D) pHELP")
pI = plt.plot(time, Iline, color = 'r', label = "(I) pCRISPR + pHELP")
plt.legend(loc='upper left', bbox_to_anchor=(1.05, 1))
plt.xlim((-0.01, Tmax))
plt.yscale('log')
plt.ylim((ymin,ymax))

plt.subplot(4,1,2)
pB = plt.plot(time, Bline, color = 'k', label = "(B) pTarget")
pF = plt.plot(time, Fline, color = 'g', label = "(F) pTarget + pCRISPR")
pG = plt.plot(time, Gline, color = 'b', label = "(G) pTarget + pHELP")
pO = plt.plot(time, Oline, color = 'r', label = "(O) pTarget + pCRISPR + pHELP")
plt.legend(loc='upper left', bbox_to_anchor=(1.05, 1))
plt.xlim((-0.01, Tmax))
plt.yscale('log')
plt.ylim((ymin,ymax))

#plt.yticks([0.001, 0.01, 0.1, 1])
#plt.ylim((0.000001,1))
#plt.ylim((0.1, 20))


plt.subplot(4,1,3)
pE = plt.plot(time, Eline, color = 'k', label = "(E) pSubs")
pJ = plt.plot(time, Jline, color = 'g', label = "(J) pSubs + pCRISPR")
pK = plt.plot(time, Kline, color = 'b', label = "(K) pSubs + pHELP")
pL = plt.plot(time, Lline, color = 'r', label = "(L) pSubs + pCRISPR + pHELP")
plt.legend(loc='upper left', bbox_to_anchor=(1.05, 1))
plt.xlim((-0.01, Tmax))
plt.yscale('log')
plt.ylim((ymin,ymax))


plt.subplot(4,1,4)
pH = plt.plot(time, Hline, color = 'k', label = "(H) pSubs + pTarget")
pN = plt.plot(time, Nline, color = 'g', label = "(N) pSubs + pTarget + pCRISPR")
pM = plt.plot(time, Mline, color = 'b', label = "(M) pSubs + pTarget + pHELP")
pP = plt.plot(time, Pline, color = 'r', label = "(P) pSubs + pTarget + pCRISPR + pHELP")
plt.legend(loc='upper left', bbox_to_anchor=(1.05, 1))
plt.xlim((-0.01, Tmax))
plt.yscale('log')
plt.ylim((ymin,ymax))
